# Supplementary material for: Finding of Novel Galactose Utilizing Halomonas sp. YK44 for Polyhydroxybutyrate (PHB) Production
Source: Polymers (Basel). 2022 Dec 10;14(24):5407. doi: 10.3390/polym14245407 (PMC9782037; doi:10.3390/polym14245407)
Supplement: Supplementary file 1 [file polymers-14-05407-s001.zip]

Archive with 1 entries (1 files):
- polymers-2042173-supplementary.pdf
